# Supplementary material for: Unpredicted Aberrant Splicing Products Identified in Postmortem Sudden Cardiac Death Samples
Source: Int J Mol Sci. 2022 Oct 20;23(20):12640. doi: 10.3390/ijms232012640 (PMC9604081; doi:10.3390/ijms232012640)
Supplement: Supplementary file 1 [file ijms-23-12640-s001.zip]

Archive with 1 entries (1 files):
- ijms-1918956-supplementary.pdf
